# Supplementary material for: Control of mRNA translation by dynamic ribosome modification
Source: PLoS Genet. 2020 Jun 25;16(6):e1008837. doi: 10.1371/journal.pgen.1008837 (PMC7343187; doi:10.1371/journal.pgen.1008837)
Supplement: S2 Table — Data are shown for all proteins differentially regulated in soluble cell lysates of SBW25 WT compared to ΔrimK after 45 minutes exposure to carbon free Rooting Solution at 8°C, or LB medium at 28°C. This list represents the proteins shown as coloured spots in Fig 8. (XLSX) [file pgen.1008837.s010.xlsx]

## Sheet: Table S2
Protein	Predicted function	Abundance Ratio (log2): WT RS 8/WT LB 28	Abundance Ratio (log2): ΔrimK RS 8/ ΔrimK LB 28	Difference between ratios	KEGG.Pathways
PFLU0765	30S ribosomal protein S20 OS=Pseudomonas fluorescens (strain SBW25) GN=rpsT PE=3 SV=1	-0.224317	-2.07097	-1.84665	Ribosome
PFLU4803	Uncharacterized protein OS=Pseudomonas fluorescens (strain SBW25) GN=PFLU_4803 PE=4 SV=1	0.15056	2.18333	2.03277
PFLU5173	Uncharacterized protein OS=Pseudomonas fluorescens (strain SBW25) GN=PFLU_5173 PE=4 SV=1	-1.60823	-0.246395	1.36184	Microbial metabolism in diverse environments
PFLU5600	Pyrroloquinoline-quinone synthase OS=Pseudomonas fluorescens (strain SBW25) GN=pqqC PE=3 SV=1	-1.41889	0.451013	1.8699
PFLU5883	Cell division protein ZapA OS=Pseudomonas fluorescens (strain SBW25) GN=PFLU_5883 PE=4 SV=1	-0.514573	2.31615	2.83072
PFLU5244	Acetyl-coenzyme A synthetase OS=Pseudomonas fluorescens (strain SBW25) GN=acsA PE=3 SV=1	1.15186	2.21257	1.06071	Propanoate metabolism; Biosynthesis of secondary metabolites; Microbial metabolism in diverse environments; Biosynthesis of antibiotics; Metabolic pathways; Methane metabolism; Carbon metabolism; Glycolysis / Gluconeogenesis; Pyruvate metabolism
PFLU5063	Adrenodoxin family ferredoxin OS=Pseudomonas fluorescens (strain SBW25) GN=PFLU_5063 PE=4 SV=1	-1.63487	-0.535332	1.09954
PFLU4704	Acyl carrier protein OS=Pseudomonas fluorescens (strain SBW25) GN=acpP PE=3 SV=1	-1.63039	2.16446	3.79486
PFLU1636	Putative peptide ABC transport system, substrate-binding protein OS=Pseudomonas fluorescens (strain SBW25) GN=PFLU_1636 PE=4 SV=1	1.17249	2.33228	1.15979	Quorum sensing
PFLU2039	Putative ABC transport system, substrate-binding protein OS=Pseudomonas fluorescens (strain SBW25) GN=PFLU_2039 PE=4 SV=1	1.50386	2.82334	1.31948	Quorum sensing
PFLU1302A	Cold shock protein OS=Pseudomonas fluorescens (strain SBW25) GN=capB PE=4 SV=1	-2.13289	-1.11404	1.01886
PFLU5448	Inorganic pyrophosphatase OS=Pseudomonas fluorescens (strain SBW25) GN=ppa PE=3 SV=1	-1.5187	0.616358	2.13506	Oxidative phosphorylation
PFLU0826	Dipeptide ABC transport system, substrate-binding protein OS=Pseudomonas fluorescens (strain SBW25) GN=dppA3 PE=4 SV=1	1.24853	2.62691	1.37837	Bacterial chemotaxis; ABC transporters
PFLU3435	Putative MarR family transcriptional regulator OS=Pseudomonas fluorescens (strain SBW25) GN=PFLU_3435 PE=4 SV=1	0.573375	3.1102	2.53682
PFLU4050	Putative acetyltransferase OS=Pseudomonas fluorescens (strain SBW25) GN=PFLU_4050 PE=4 SV=1	-2.5649	0.500802	3.06571
PFLU1698	Putative ABC transport system, ATP-binding protein OS=Pseudomonas fluorescens (strain SBW25) GN=PFLU_1698 PE=3 SV=1	-0.354759	2.26544	2.6202
PFLU1346	Branched amino acid ABC transport system, substrate-binding protein OS=Pseudomonas fluorescens (strain SBW25) GN=livJ1 PE=4 SV=1	1.28511	2.35586	1.07076	Quorum sensing; ABC transporters
PFLU0820	Dipeptide ABC transport system, ATP-binding protein OS=Pseudomonas fluorescens (strain SBW25) GN=dppD PE=3 SV=1	0.396159	2.46415	2.06799	ABC transporters
PFLU3199	3-oxoacyl-[acyl-carrier-protein] synthase 2 OS=Pseudomonas fluorescens (strain SBW25) GN=PFLU_3199 PE=3 SV=1	0.302173	3.07056	2.76839	Fatty acid biosynthesis; Fatty acid metabolism; Biotin metabolism; Metabolic pathways
PFLU5349	Putative oxidoreductase OS=Pseudomonas fluorescens (strain SBW25) GN=PFLU_5349 PE=4 SV=1	0.0731347	2.23327	2.16014	Microbial metabolism in diverse environments; Metabolic pathways; Purine metabolism
PFLU1311	Putative amino acid transport system, substrate-binding protein OS=Pseudomonas fluorescens (strain SBW25) GN=PFLU_1311 PE=3 SV=1	1.39506	2.52807	1.13301	ABC transporters
PFLU3649	Putative peptidase OS=Pseudomonas fluorescens (strain SBW25) GN=PFLU_3649 PE=4 SV=1	0.762136	2.1137	1.35156
PFLU5062	Uncharacterized protein OS=Pseudomonas fluorescens (strain SBW25) GN=PFLU_5062 PE=4 SV=1	-1.49005	0.705757	2.19581
PFLU3211	Putative cobalamin biosynthesis protein OS=Pseudomonas fluorescens (strain SBW25) GN=PFLU_3211 PE=4 SV=1	0.97306	2.38128	1.40822
PFLU0304	Cellulose synthase operon protein C OS=Pseudomonas fluorescens (strain SBW25) GN=bscS PE=3 SV=1	-1.17788	5.03316	6.21104
PFLU5161	Uncharacterized protein OS=Pseudomonas fluorescens (strain SBW25) GN=PFLU_5161 PE=4 SV=1	-1.81604	-0.403542	1.4125
PFLU0545	Azurin OS=Pseudomonas fluorescens (strain SBW25) GN=azu PE=4 SV=1	1.45575	2.47457	1.01881
PFLU0324	Putative exported protein OS=Pseudomonas fluorescens (strain SBW25) GN=PFLU_0324 PE=4 SV=1	1.76638	0.704872	-1.06151
PFLU5931	Putative HemY domain protein OS=Pseudomonas fluorescens (strain SBW25) GN=PFLU_5931 PE=4 SV=1	2.63761	-0.766112	-3.40372
PFLU5818	Uncharacterized protein OS=Pseudomonas fluorescens (strain SBW25) GN=PFLU_5818 PE=4 SV=1	1.67356	-0.96016	-2.63372
PFLU1108	50S ribosomal protein L31 type B OS=Pseudomonas fluorescens (strain SBW25) GN=rpmE2 PE=3 SV=1	-2.07704	0.0214797	2.09852	Ribosome
PFLU5844	Putrescine ABC transport system, substrate-binding periplasmic protein OS=Pseudomonas fluorescens (strain SBW25) GN=potF2 PE=4 SV=1	0.463622	3.08032	2.61669	ABC transporters
PFLU4436	Flagellum-specific ATP synthase OS=Pseudomonas fluorescens (strain SBW25) GN=PFLU_4436 PE=4 SV=1	0.892974	2.12796	1.23499	Flagellar assembly
PFLU2694	Uncharacterized protein OS=Pseudomonas fluorescens (strain SBW25) GN=PFLU_2694 PE=4 SV=1	-1.45799	-0.12658	1.33141
PFLU2583	Putative rhizopine-binding ABC transporter protein OS=Pseudomonas fluorescens (strain SBW25) GN=PFLU_2583 PE=4 SV=1	1.44731	2.48543	1.03811	ABC transporters
PFLU1860	Putative dipeptidase OS=Pseudomonas fluorescens (strain SBW25) GN=PFLU_1860 PE=4 SV=1	0.851999	2.14078	1.28878
PFLU5994	DNA-directed RNA polymerase subunit omega OS=Pseudomonas fluorescens (strain SBW25) GN=rpoZ PE=3 SV=1	-2.04097	0.0299829	2.07095	RNA polymerase; Pyrimidine metabolism; Metabolic pathways; Purine metabolism
PFLU5939	Uncharacterized protein OS=Pseudomonas fluorescens (strain SBW25) GN=PFLU_5939 PE=4 SV=1	-2.72738	-0.314733	2.41265
PFLU4221	Putative cobalamin ABC transport system, ATP-binding protein OS=Pseudomonas fluorescens (strain SBW25) GN=PFLU_4221 PE=4 SV=1	-0.599462	-1.74178	-1.14232	ABC transporters
PFLU0083	Thiol:disulfide interchange protein OS=Pseudomonas fluorescens (strain SBW25) GN=dsbA PE=3 SV=1	0.741575	2.23573	1.49415	Cationic antimicrobial peptide (CAMP) resistance
PFLU5128	Putative ABC transport system, periplasmic solute binding protein OS=Pseudomonas fluorescens (strain SBW25) GN=PFLU_5128 PE=3 SV=1	0.73292	2.35445	1.62153	ABC transporters
PFLU3363	Putative 2-hydroxyacid dehydrogenase OS=Pseudomonas fluorescens (strain SBW25) GN=PFLU_3363 PE=3 SV=1	-2.07704	0.364012	2.44105
PFLU1723	Phospho-2-dehydro-3-deoxyheptonate aldolase OS=Pseudomonas fluorescens (strain SBW25) GN=aroH PE=4 SV=1	-2.58208	-0.971431	1.61065	Biosynthesis of amino acids; Quorum sensing; Phenylalanine, tyrosine and tryptophan biosynthesis; Biosynthesis of secondary metabolites; Biosynthesis of antibiotics; Metabolic pathways
PFLU3276	2,4-dihydroxyhept-2-ene-1,7-dioic acid aldolase OS=Pseudomonas fluorescens (strain SBW25) GN=PFLU_3276 PE=4 SV=1	0.164786	-3.05889	-3.22368	Tyrosine metabolism; Microbial metabolism in diverse environments
PFLU0551	Putative branched amino acid ABC transport system, substrate-binding protein OS=Pseudomonas fluorescens (strain SBW25) GN=livJ2 PE=4 SV=1	1.47923	2.57821	1.09898	Quorum sensing; ABC transporters
PFLU0758	Uncharacterized protein OS=Pseudomonas fluorescens (strain SBW25) GN=PFLU_0758 PE=4 SV=1	-2.13924	0.123004	2.26224
PFLU0742	Lipid A deacylase OS=Pseudomonas fluorescens (strain SBW25) GN=PFLU_0742 PE=3 SV=1	1.65398	2.67604	1.02206
PFLU4846	Maltose-binding protein OS=Pseudomonas fluorescens (strain SBW25) GN=PFLU_4846 PE=4 SV=1	1.0115	2.26303	1.25154	ABC transporters
PFLU5725	UPF0312 protein PFLU_5725 OS=Pseudomonas fluorescens (strain SBW25) GN=PFLU_5725 PE=3 SV=1	1.27262	2.79514	1.52252
PFLU4647	Putative hydrolase OS=Pseudomonas fluorescens (strain SBW25) GN=PFLU_4647 PE=4 SV=1	-1.35845	0.244887	1.60334
PFLU1827	Putative lipoprotein OS=Pseudomonas fluorescens (strain SBW25) GN=PFLU_1827 PE=4 SV=1	-0.463947	-1.63039	-1.16645
PFLU0322	Probable Fe(2+)-trafficking protein OS=Pseudomonas fluorescens (strain SBW25) GN=PFLU_0322 PE=3 SV=1	-1.39593	0.352759	1.74869
PFLU1000	Putative amino acid ABC transport system, substrate-binding protein OS=Pseudomonas fluorescens (strain SBW25) GN=PFLU_1000 PE=4 SV=1	1.12234	2.23542	1.11308	ABC transporters
PFLU2805	Putative gamma-glutamyltranspeptidase OS=Pseudomonas fluorescens (strain SBW25) GN=PFLU_2805 PE=4 SV=1	0.192825	2.29131	2.09848	Metabolic pathways; Taurine and hypotaurine metabolism; Glutathione metabolism; Cyanoamino acid metabolism
