# Supplementary material for: Control of mRNA translation by dynamic ribosome modification
Source: PLoS Genet. 2020 Jun 25;16(6):e1008837. doi: 10.1371/journal.pgen.1008837 (PMC7343187; doi:10.1371/journal.pgen.1008837)
Supplement: S4 Table — Genes whose translational activity is greater than log2-fold up- or downregulated in SBW25 ΔrimBK rpsF4glu/10glu compared to ΔrimBK. (XLSX) [file pgen.1008837.s012.xlsx]

## Sheet: Table S4A S4B
4A Downregulated in ΔrimBK rpsF4glu						4B Downregulated in ΔrimBK rpsF10glu
Gene	Predicted function	log2 DrimBK rpsF4glu/ΔrimBK	COG designation			Gene	Predicted function	log2 DrimBK rpsF10glu/ΔrimBK	COG designation
PFLU2582	hypothetical protein	-3.06034	POORLY CHARACTERIZED			PFLU0263	EAL domain-containing protein (rimA)	-2.69463	CELLULAR PROCESSES AND SIGNALING
PFLU2799	putative monooxygenase	-2.546	METABOLISM			PFLU4334	hypothetical protein	-2.12278	POORLY CHARACTERIZED
PFLU3952	putative C4-dicarboxylate transporter small subunit	-2.4878	METABOLISM			PFLU0091	hypothetical protein	-1.98245	POORLY CHARACTERIZED
PFLU0263	EAL domain-containing protein (rimA)	-2.33273	CELLULAR PROCESSES AND SIGNALING			PFLU5248	osmotically inducible protein Y	-1.8415	POORLY CHARACTERIZED
PFLU4334	hypothetical protein	-2.17119	POORLY CHARACTERIZED			PFLU5820	Gene: nudH; dinucleoside polyphosphate hydrolase; Note: hydrolyzes diadenosine polyphosphate	-1.74475	INFORMATION STORAGE AND PROCESSING
PFLU5248	osmotically inducible protein Y	-2.08581	POORLY CHARACTERIZED			PFLU0090	hypothetical protein	-1.63758	POORLY CHARACTERIZED
PFLU0090	hypothetical protein	-2.07107	POORLY CHARACTERIZED			PFLU0089	hypothetical protein	-1.60744	POORLY CHARACTERIZED
PFLU0091	hypothetical protein	-2.0252	POORLY CHARACTERIZED			PFLU3836	hypothetical protein	-1.41481	POORLY CHARACTERIZED
PFLU1034	Gene: sdaC; serine transporter	-1.98325	METABOLISM			PFLU3833	hypothetical protein	-1.27012	POORLY CHARACTERIZED
PFLU1128	putative aminotransferase	-1.84103	METABOLISM			PFLU3434	putative cationic amino acid transport protein	-1.25867	POORLY CHARACTERIZED
PFLU1035	Gene: sdaA; L-serine dehydratase 1	-1.78379	METABOLISM			PFLU4741	hypothetical protein	-1.20911	POORLY CHARACTERIZED
PFLU2375	putative aldose 1-epimerase	-1.73485	METABOLISM			PFLU4326	hypothetical protein	-1.19259	POORLY CHARACTERIZED
PFLU2544	Gene: pvdJ; peptide synthase; Note: catalyzes the specific recognition and activation of amino acids during peptide synthesis	-1.68753	METABOLISM			PFLU5441	putative aldehyde dehydrigenase	-1.13307	METABOLISM
PFLU5820	Gene: nudH; dinucleoside polyphosphate hydrolase; Note: hydrolyzes diadenosine polyphosphate	-1.59698	INFORMATION STORAGE AND PROCESSING			PFLU1236	putative lipoprotein	-1.1144	CELLULAR PROCESSES AND SIGNALING
PFLU3835	hypothetical protein	-1.58465	POORLY CHARACTERIZED			PFLU5788	putative dehydrogenase	-1.10341	METABOLISM
PFLU3614	hypothetical protein	-1.5828	POORLY CHARACTERIZED			PFLU1237	hypothetical protein	-1.08503	POORLY CHARACTERIZED
PFLU3326	putative fatty aldehyde dehydrogenase	-1.56737	METABOLISM			PFLU5603	hypothetical protein	-1.08151	POORLY CHARACTERIZED
PFLU4741	hypothetical protein	-1.5604	POORLY CHARACTERIZED			PFLU2759	putative Mg(2+) transporter	-1.05992	POORLY CHARACTERIZED
PFLU1236	putative lipoprotein	-1.51574	CELLULAR PROCESSES AND SIGNALING			PFLU5789	hypothetical protein	-1.05232	POORLY CHARACTERIZED
PFLU3432	hypothetical protein	-1.47245	METABOLISM			PFLU2132	hypothetical protein	-1.04511	POORLY CHARACTERIZED
PFLU0089	hypothetical protein	-1.47118	POORLY CHARACTERIZED			PFLU3133	hypothetical protein	-1.012	POORLY CHARACTERIZED
PFLU1341	hypothetical protein	-1.4373	POORLY CHARACTERIZED			PFLU2004	hypothetical protein	-1.01148	POORLY CHARACTERIZED
PFLU2308	hypothetical protein	-1.43146	METABOLISM			PFLU4320	putative asparagine synthetase	-1.00625	METABOLISM
PFLU1089	putative iron utilisation protein	-1.41843	METABOLISM			Upregulated in ΔrimBK rpsF10glu
PFLU1981	putative phage-like protein	-1.41418	INFORMATION STORAGE AND PROCESSING			PFLU2760	hypothetical protein	1.00179	POORLY CHARACTERIZED
PFLU3943	putative oxidoreductase; Note: function undetermined; similar to glutamate synthase beta subunit and related oxidoreductases which transfer electrons from NADPH to an acceptor protein or protein domain	-1.31989	METABOLISM			PFLU1484	hypothetical protein	1.00439	POORLY CHARACTERIZED
PFLU3691	hypothetical protein	-1.31528	CELLULAR PROCESSES AND SIGNALING			PFLU0535	hypothetical protein	1.0089	POORLY CHARACTERIZED
PFLU2466	hypothetical protein	-1.30589	POORLY CHARACTERIZED			PFLU0158	hypothetical protein	1.02069	POORLY CHARACTERIZED
PFLU1592	hypothetical protein	-1.28872	POORLY CHARACTERIZED			PFLU4749	L-allo-threonine aldolase	1.02823	METABOLISM
PFLU3833	hypothetical protein	-1.28197	POORLY CHARACTERIZED			PFLU3146	metalloprotease	1.04348	POORLY CHARACTERIZED
PFLU4956	hypothetical protein	-1.27585	POORLY CHARACTERIZED			PFLU3131	putative cation transporter-like protein	1.05444	METABOLISM
PFLU4320	putative asparagine synthetase	-1.26785	METABOLISM			PFLU3699	putative GGDEF domain signaling protein	1.05596	CELLULAR PROCESSES AND SIGNALING
PFLU2898	hypothetical protein	-1.26058	POORLY CHARACTERIZED			PFLU3705	hypothetical protein	1.07294	POORLY CHARACTERIZED
PFLU4688	hypothetical protein	-1.25958	POORLY CHARACTERIZED			PFLU5635	putative ABC transporter membrane protein	1.0777	METABOLISM
PFLU1086	Gene: gcd; quinoprotein glucose dehydrogenase	-1.2351	METABOLISM			PFLU3421	putative branched-chain amino acid transporter permease	1.11533	METABOLISM
PFLU2545	Gene: fpvA; ferripyoverdine receptor	-1.23322	METABOLISM			PFLU0536	Gene: rplI; 50S ribosomal protein L9; Note: in Escherichia coli this protein is wrapped around the base of the L1 stalk	1.14361	INFORMATION STORAGE AND PROCESSING
PFLU0675	beta alanine--pyruvate transaminase; Note: catalyzes the formation of pyruvate and beta-alanine from L-alanine and 3-oxopropanoate	-1.2226	METABOLISM			PFLU2222	putative ABC transporter membrane protein	1.1567	METABOLISM
PFLU3431	hypothetical protein	-1.21903	POORLY CHARACTERIZED			PFLU2952	hypothetical protein	1.17103	POORLY CHARACTERIZED
PFLU1539	hypothetical protein	-1.21663	POORLY CHARACTERIZED			PFLU4555	putative cytochrome C oxidase subunit	1.21308	POORLY CHARACTERIZED
PFLU0676	Gene: mmsA; methylmalonate-semialdehyde dehydrogenase	-1.20801	METABOLISM			PFLU0533	Gene: rpsF; 30S ribosomal protein S6; Note: binds cooperatively with S18 to the S15-16S complex, allowing platform assembly to continue with S11 and S21	1.27929	INFORMATION STORAGE AND PROCESSING
PFLU1929	hypothetical protein	-1.1995	POORLY CHARACTERIZED			PFLU5785	hypothetical protein	1.39206	POORLY CHARACTERIZED
PFLU2370	putative aldehyde dehydrogenase	-1.19042	METABOLISM			PFLU0103	putative anion transporter, permease	1.43702	METABOLISM
PFLU1033	hypothetical protein	-1.18554	POORLY CHARACTERIZED			PFLU5866	hypothetical protein	1.4675	POORLY CHARACTERIZED
PFLU5112	hypothetical protein	-1.17192	POORLY CHARACTERIZED			PFLU4175	hypothetical protein	1.61361	POORLY CHARACTERIZED
PFLU0352	Gene: glgP; glycogen phosphorylase	-1.17161	METABOLISM			PFLU3709	putative transcriptional regulator	1.62631	POORLY CHARACTERIZED
PFLU2367	dihydroxy-acid dehydratase; Note: catalyzes the formation of 3-methyl-2-oxobutanoate from 2,3,-dihydroxy-3-methylbutanoate	-1.16724	METABOLISM			PFLU2881	hypothetical protein	1.81379	POORLY CHARACTERIZED
PFLU1237	hypothetical protein	-1.16348	POORLY CHARACTERIZED
PFLU2802	isoquinoline 1-oxidoreductase subunit alpha	-1.16147	METABOLISM
PFLU0978	hypothetical protein	-1.15426	POORLY CHARACTERIZED
PFLU2783	ribonucleotide-diphosphate reductase subunit beta; Note: Catalyzes the rate-limiting step in dNTP synthesis	-1.15123	METABOLISM
PFLU0473	putative TonB-dependent exported protein	-1.15059	METABOLISM
PFLU2578	hypothetical protein	-1.14879	METABOLISM
PFLU1129	putative lipase	-1.14214	METABOLISM
PFLU0909	hypothetical protein	-1.14162	POORLY CHARACTERIZED
PFLU1001	putative amino acid ABC transporter membrane protein	-1.13702	METABOLISM
PFLU3469	putative transporter-like membrane protein	-1.13641	METABOLISM
PFLU2757	hypothetical protein	-1.12997	POORLY CHARACTERIZED
PFLU2130	hypothetical protein	-1.08454	POORLY CHARACTERIZED
PFLU0315	Gene: gabP; GABA permease	-1.08275	METABOLISM
PFLU4283	hypothetical protein	-1.07764	CELLULAR PROCESSES AND SIGNALING
PFLU4008	putative LuxR family regulatory protein	-1.07646	POORLY CHARACTERIZED
PFLU4378	diaminobutyrate--2-oxoglutarate aminotransferase; Note: catalyzes the reversible formation of diaminobutyrate and 2-oxoglutarate from glutamate and L-aspartic beta-semialdehyde	-1.07506	METABOLISM
PFLU3325	putative rhizopine biosynthesis/dihydropicolinate synthase	-1.07349	METABOLISM
PFLU5368	putative transporter-like membrane protein	-1.07033	METABOLISM
PFLU1002	putative amino acid ABC transporter membrane protein	-1.062	METABOLISM
PFLU6070	Gene: oadA; pyruvate carboxylase subunit B; Note: catalyzes the formation of oxaloacetate from pyruvate	-1.06049	METABOLISM
PFLU5862	Gene: argA; N-acetylglutamate synthase; Note: catalyzes the formation of N-acetyl-L-glutamate from L-glutamate and acetyl-CoA in arginine biosynthesis	-1.05783	METABOLISM
PFLU2610	hypothetical protein	-1.05181	POORLY CHARACTERIZED
PFLU3133	hypothetical protein	-1.04962	POORLY CHARACTERIZED
PFLU2726	hypothetical protein	-1.04274	POORLY CHARACTERIZED
PFLU2204	putative alcohol dehydrogenase	-1.0349	POORLY CHARACTERIZED
PFLU3434	putative cationic amino acid transport protein	-1.03458	POORLY CHARACTERIZED
PFLU1311	putative amino acid transporter substrate-binding protein	-1.03335	METABOLISM
PFLU3008	putative GerE family transcriptional regulator	-1.03218	INFORMATION STORAGE AND PROCESSING
PFLU2782	hypothetical protein	-1.03192	POORLY CHARACTERIZED
PFLU5790	putative oxidoreductase	-1.02605	METABOLISM
PFLU2653	pyruvate dehydrogenase; Note: [cytochrome]; catalyzes the formation of acetate from pyruvate	-1.01982	METABOLISM
PFLU5725	hypothetical protein	-1.00999	POORLY CHARACTERIZED
PFLU4525	hypothetical protein	-1.00681	POORLY CHARACTERIZED
PFLU1492	hypothetical protein	-1.00472	POORLY CHARACTERIZED
Upregulated in ΔrimBK rpsF4glu
PFLU2871	hypothetical protein	1.00335	POORLY CHARACTERIZED
PFLU4650	hypothetical protein	1.00447	POORLY CHARACTERIZED
PFLU3530	putative fatty acid transporter membrane protein	1.01065	METABOLISM
PFLU3393	hypothetical protein	1.01353	POORLY CHARACTERIZED
PFLU4278	hypothetical protein	1.01537	POORLY CHARACTERIZED
PFLU1022	putative ferric siderophore receptor	1.01653	METABOLISM
PFLU0648	hypothetical protein	1.01801	CELLULAR PROCESSES AND SIGNALING
PFLU3232	general secretion pathway protein D/Q	1.02115	CELLULAR PROCESSES AND SIGNALING
PFLU3661	putative lipoprotein	1.02144	POORLY CHARACTERIZED
PFLU3820	bifunctional NADH:ubiquinone oxidoreductase subunit C/D; Note: NuoCD; NDH-1 shuttles electrons from NADH, via FMN and iron-sulfur (Fe-S) centers, to quinones in the respiratory chain; subunits NuoCD, E, F, and G constitute the peripheral sector of the complex; in Escherichia coli this gene encodes a fusion protein of NuoC and NuoD that are found separate in other organisms	1.0262	METABOLISM
PFLU2908	hypothetical protein	1.03086	POORLY CHARACTERIZED
PFLU3695	putative biopolymer transport protein	1.03174	CELLULAR PROCESSES AND SIGNALING
PFLU1804	hypothetical protein	1.03376	POORLY CHARACTERIZED
PFLU3236	general secretion pathway protein G/T	1.05535	CELLULAR PROCESSES AND SIGNALING
PFLU2865	hypothetical protein	1.05646	POORLY CHARACTERIZED
PFLU2197	putative acetyltransferase	1.06151	POORLY CHARACTERIZED
PFLU0818	hypothetical protein	1.06445	POORLY CHARACTERIZED
PFLU2239	putative transferase/cystathione beta-lyase	1.06524	METABOLISM
PFLU3822	NADH dehydrogenase I subunit F; Note: shuttles electrons from NADH, via FMN and iron-sulfur (Fe-S) centers, to quinones in the respiratory chain; NuoF is part of the soluble NADH dehydrogenase fragment, which represents the electron input part of NADH dehydrogenase	1.07027	METABOLISM
PFLU3902	putative fimbriae-assembly chaperone	1.07827	CELLULAR PROCESSES AND SIGNALING
PFLU3742	putative integral membrane protein	1.0876	POORLY CHARACTERIZED
PFLU4433	putative anti sigma factor antagonist	1.09098	CELLULAR PROCESSES AND SIGNALING
PFLU3823	NADH dehydrogenase subunit G; Note: Catalyzes the transfer of electrons from NADH to quinone	1.10434	METABOLISM
PFLU4255	hypothetical protein	1.10637	INFORMATION STORAGE AND PROCESSING
PFLU3665	GDP-mannose mannosyl hydrolase	1.122	METABOLISM
PFLU6060	putative regulatory protein	1.12951	INFORMATION STORAGE AND PROCESSING
PFLU3828	NADH dehydrogenase subunit L; Note: Catalyzes the transfer of electrons from NADH to ubiquinone	1.13928	METABOLISM
PFLU4218	hypothetical protein	1.1409	POORLY CHARACTERIZED
PFLU3825	NADH dehydrogenase subunit I; Note: Catalyzes the transfer of electrons from NADH to quinone	1.14821	METABOLISM
PFLU3904	hypothetical protein	1.1491	POORLY CHARACTERIZED
PFLU2604	hypothetical protein	1.15266	POORLY CHARACTERIZED
PFLU3605	LexA repressor; Note: Represses a number of genes involved in the response to DNA damage	1.15432	INFORMATION STORAGE AND PROCESSING
PFLU5700	hypothetical protein	1.16002	POORLY CHARACTERIZED
PFLU0775	hypothetical protein	1.17524	POORLY CHARACTERIZED
PFLU4374	hypothetical protein	1.18992	POORLY CHARACTERIZED
PFLU4294	putative proton glutamate symport protein	1.19417	METABOLISM
PFLU4947	hypothetical protein	1.19926	POORLY CHARACTERIZED
PFLU1769	putative transporter-like membrane protein	1.20716	POORLY CHARACTERIZED
PFLU1206	hypothetical protein	1.20762	POORLY CHARACTERIZED
PFLU3389	hypothetical protein	1.21133	POORLY CHARACTERIZED
PFLU3903	hypothetical protein	1.21195	POORLY CHARACTERIZED
PFLU1484	hypothetical protein	1.21866	POORLY CHARACTERIZED
PFLU3655	hypothetical protein	1.28395	CELLULAR PROCESSES AND SIGNALING
PFLU3543	putative protein phosphatase	1.28574	CELLULAR PROCESSES AND SIGNALING
PFLU0570	hypothetical protein	1.29171	POORLY CHARACTERIZED
PFLU4476	hypothetical protein	1.30861	POORLY CHARACTERIZED
PFLU3678	putative protein-tyrosine phosphatase	1.32165	CELLULAR PROCESSES AND SIGNALING
PFLU3129	putative two-component response regulator transcriptional regulatory protein	1.33154	CELLULAR PROCESSES AND SIGNALING
PFLU3014	hypothetical protein	1.36246	POORLY CHARACTERIZED
PFLU3826	NADH dehydrogenase subunit J; Note: Catalyzes the transfer of electrons from NADH to quinone	1.36598	METABOLISM
PFLU2881	hypothetical protein	1.37839	POORLY CHARACTERIZED
PFLU3583	putative inner membrane component of binding-protein-dependent amino acid transport system	1.41052	METABOLISM
PFLU1385	Gene: trpG; anthranilate synthase component II	1.43068	METABOLISM
PFLU5710	hypothetical protein	1.45585	POORLY CHARACTERIZED
PFLU3374	hypothetical protein	1.46975	POORLY CHARACTERIZED
PFLU1384	putative anthranilate synthase component I	1.47241	METABOLISM
PFLU0716	Gene: rscS; putative type III secretion membrane protein	1.47681	CELLULAR PROCESSES AND SIGNALING
PFLU1669	hypothetical protein	1.485	INFORMATION STORAGE AND PROCESSING
PFLU5866	hypothetical protein	1.49439	POORLY CHARACTERIZED
PFLU3668	putative GDP-mannose 4,6-dehydratase	1.51194	CELLULAR PROCESSES AND SIGNALING
PFLU2696	hypothetical protein	1.5162	POORLY CHARACTERIZED
PFLU1386	putative LuxR family regulatory protein	1.53397	INFORMATION STORAGE AND PROCESSING
PFLU2842	hypothetical protein	1.55581	POORLY CHARACTERIZED
PFLU0535	hypothetical protein	1.56896	POORLY CHARACTERIZED
PFLU0536	Gene: rplI; 50S ribosomal protein L9; Note: in Escherichia coli this protein is wrapped around the base of the L1 stalk	1.57171	INFORMATION STORAGE AND PROCESSING
PFLU3229	putative secreted pectate lyase	1.59673	METABOLISM
PFLU3935	putative lipoprotein	1.61319	POORLY CHARACTERIZED
PFLU4017	amino acid ABC transporter permease	1.61372	METABOLISM
PFLU1027	putative maleylacetoacetate isomerase	1.62664	CELLULAR PROCESSES AND SIGNALING
PFLU1770	putative chorismate mutase	1.63742	METABOLISM
PFLU4611	uroporphyrin-III C-methyltransferase; Note: catalyzes 2 sequential methylations, the formation of precorrin-1 and S-adenosyl-L-homocysteine from S-adenosyl-L-methionine and uroporphyrin III, and the formation of precorrin-2 and S-adenosyl-L-homocysteine from S-adenosyl-L-methionine and precorrin-1	1.72789	METABOLISM
PFLU0533	Gene: rpsF; 30S ribosomal protein S6; Note: binds cooperatively with S18 to the S15-16S complex, allowing platform assembly to continue with S11 and S21	1.74342	INFORMATION STORAGE AND PROCESSING
PFLU1026	putative fumarylacetoacetase	1.81433	METABOLISM
PFLU1025	Gene: hmgA; homogentisate 1,2-dioxygenase; Note: An oxygenase that acts to open the ring of homogentisate formingmaleylacetoacetate as part of the catabolism of L-tyrosine and L-phenylalanine	1.81778	METABOLISM
PFLU1771	putative p-aminobenzoic acid synthase	2.00111	METABOLISM
PFLU1774	putative methyltransferase	2.05521	INFORMATION STORAGE AND PROCESSING
PFLU1773	hypothetical protein	2.12184	METABOLISM
PFLU1772	putative chorismate mutase/prephenate dehydrogenase	2.17961	METABOLISM
PFLU1775	putative oxidoreductase	2.24835	METABOLISM
