# Supplementary material for: Control of mRNA translation by dynamic ribosome modification
Source: PLoS Genet. 2020 Jun 25;16(6):e1008837. doi: 10.1371/journal.pgen.1008837 (PMC7343187; doi:10.1371/journal.pgen.1008837)
Supplement: S5 Table — (XLSX) [file pgen.1008837.s013.xlsx]

## Sheet: Table S5
Class II genes
Gene	Predicted function	log2 DrimBK/SBW25	log2 DrimBK rpsF4glu/ΔrimBK	log2 DrimBK rpsF10glu/ΔrimBK	COG designation	Colour code
Downregulated in ΔrimBK and by glutamation
PFLU0089	hypothetical protein	-2.53321	-1.47118	-1.60744	POORLY CHARACTERIZED	●
PFLU0090	hypothetical protein	-2.03842	-2.07107	-1.63758	POORLY CHARACTERIZED	●
PFLU0091	hypothetical protein - Inhibitor of vertebrate lysozyme	-1.41082	-2.0252	-1.98245	POORLY CHARACTERIZED	●
PFLU1001	putative amino acid ABC transporter membrane protein	-1.14034	-1.13702		METABOLISM	●
PFLU1002	putative amino acid ABC transporter membrane protein	-1.16673	-1.062		METABOLISM	●
PFLU1033	hypothetical protein	-1.16522	-1.18554		POORLY CHARACTERIZED	●
PFLU1034	Gene: sdaC; serine transporter	-1.89966	-1.98325		METABOLISM	●
PFLU1236	putative lipoprotein	-3.83273	-1.51574	-1.1144	CELLULAR PROCESSES AND SIGNALING	●
PFLU1237	hypothetical protein	-3.91409	-1.16348	-1.08503	POORLY CHARACTERIZED	●
PFLU1311	putative amino acid transporter substrate-binding protein	-1.30808	-1.03335		METABOLISM	●
PFLU1492	hypothetical protein - L-lysine degradation via acetate pathway	-1.45323	-1.00472		POORLY CHARACTERIZED	●
PFLU1539	hypothetical protein	-2.61869	-1.21663		POORLY CHARACTERIZED	●
PFLU1592	SOS response associated peptidase (SRAP)	-1.92805	-1.28872		POORLY CHARACTERIZED	●
PFLU2130	hypothetical protein	-1.03435	-1.08454		POORLY CHARACTERIZED	●
PFLU2308	hypothetical protein - Aldolase/RraA	-1.21718	-1.43146		METABOLISM	●
PFLU2367	dihydroxy-acid dehydratase; Note: catalyzes the formation of 3-methyl-2-oxobutanoate from 2,3,-dihydroxy-3-methylbutanoate	-1.1374	-1.16724		METABOLISM	●
PFLU2375	putative aldose 1-epimerase	-3.01095	-1.73485		METABOLISM	●
PFLU2466	hypothetical protein	-2.5589	-1.30589		POORLY CHARACTERIZED	●
PFLU2578	Inositoyl phosphate metabolism - Xylose isomerase-like TIM barrel	-1.81133	-1.14879		METABOLISM	●
PFLU2582	hypothetical protein	-2.09851	-3.06034		POORLY CHARACTERIZED	●
PFLU2653	pyruvate dehydrogenase; Note: [cytochrome]; catalyzes the formation of acetate from pyruvate	-2.58535	-1.01982		METABOLISM	●
PFLU2757	hypothetical protein	-2.45301	-1.12997		POORLY CHARACTERIZED	●
PFLU2759	putative Mg(2+) transporter	-2.48065		-1.05992	POORLY CHARACTERIZED	●
PFLU2898	SOS response associated peptidase (SRAP)	-1.71764	-1.26058		POORLY CHARACTERIZED	●
PFLU3133	hypothetical protein	-2.46547	-1.04962	-1.012	POORLY CHARACTERIZED	●
PFLU3614	hypothetical protein	-1.39527	-1.5828		POORLY CHARACTERIZED	●
PFLU3835	hypothetical protein	-2.29853	-1.58465		POORLY CHARACTERIZED	●
PFLU3836	hypothetical protein	-2.69575		-1.41481	POORLY CHARACTERIZED	●
PFLU3952	putative C4-dicarboxylate transporter small subunit	-1.65745	-2.4878		METABOLISM	●
PFLU4283	NAD(P)-binding domain containing enzyme	-2.68595	-1.07764		CELLULAR PROCESSES AND SIGNALING	●
PFLU4320	putative asparagine synthetase	-2.6287	-1.26785	-1.00625	METABOLISM	●
PFLU4326	hypothetical protein	-2.99489		-1.19259	POORLY CHARACTERIZED	●
PFLU4334	hypothetical protein	-2.1714	-2.17119	-2.12278	POORLY CHARACTERIZED	●
PFLU4525	hypothetical protein	-3.26027	-1.00681		POORLY CHARACTERIZED	●
PFLU4688	hypothetical protein	-3.50687	-1.25958		POORLY CHARACTERIZED	●
PFLU4741	hypothetical protein	-1.85534	-1.5604	-1.20911	POORLY CHARACTERIZED	●
PFLU5248	osmotically inducible protein Y	-2.97977	-2.08581	-1.8415	POORLY CHARACTERIZED	●
PFLU5441	putative aldehyde dehydrogenase	-2.45848		-1.13307	METABOLISM	●
PFLU5603	hypothetical protein	-1.66855		-1.08151	POORLY CHARACTERIZED	●
PFLU5788	putative dehydrogenase	-1.33249		-1.10341	METABOLISM	●
PFLU5789	hypothetical protein - secreted extracellular?	-1.49333		-1.05232	POORLY CHARACTERIZED	●
PFLU5790	putative oxidoreductase	-1.88541	-1.02605		METABOLISM	●
PFLU0315	Gene: gabP; GABA permease	-0.736269	-1.08275		METABOLISM	●
PFLU0352	Gene: glgP; glycogen phosphorylase	-0.0604248	-1.17161		METABOLISM	●
PFLU0676	Gene: mmsA; methylmalonate-semialdehyde dehydrogenase	-0.0502464	-1.20801		METABOLISM	●
PFLU0978	hypothetical protein	-0.0669832	-1.15426		POORLY CHARACTERIZED	●
PFLU1035	Gene: sdaA; L-serine dehydratase 1	-0.871315	-1.78379		METABOLISM	●
PFLU1929	hypothetical protein - conjugation system?	-0.409318	-1.1995		POORLY CHARACTERIZED	●
PFLU1981	putative phage-like protein - conjugation system?	-0.347943	-1.41418		INFORMATION STORAGE AND PROCESSING	●
PFLU2132	hypothetical protein	-0.216222		-1.04511	POORLY CHARACTERIZED	●
PFLU2370	putative aldehyde dehydrogenase	-0.96294	-1.19042		METABOLISM	●
PFLU2726	hypothetical protein	-0.525535	-1.04274		POORLY CHARACTERIZED	●
PFLU2782	hypothetical protein	-0.412697	-1.03192		POORLY CHARACTERIZED	●
PFLU2799	putative monooxygenase - FAD/NAD(P)-binding domain	-0.910608	-2.546		METABOLISM	●
PFLU2802	isoquinoline 1-oxidoreductase subunit alpha	-0.214736	-1.16147		METABOLISM	●
PFLU3008	putative GerE family transcriptional regulator	-0.287689	-1.03218		INFORMATION STORAGE AND PROCESSING	●
PFLU3325	putative rhizopine biosynthesis/dihydropicolinate synthase	-0.8505	-1.07349		METABOLISM	●
PFLU3326	putative fatty aldehyde dehydrogenase	-0.811919	-1.56737		METABOLISM	●
PFLU3431	hypothetical protein	-0.756082	-1.21903		POORLY CHARACTERIZED	●
PFLU3432	hypothetical protein	-0.761895	-1.47245		METABOLISM	●
PFLU3469	putative transporter-like membrane protein	-0.724013	-1.13641		METABOLISM	●
PFLU3691	hypothetical protein	-0.562963	-1.31528		CELLULAR PROCESSES AND SIGNALING	●
PFLU3833	hypothetical protein - outer membrane	-0.381209	-1.28197	-1.27012	POORLY CHARACTERIZED	●
PFLU3943	putative oxidoreductase; Note: function undetermined; similar to glutamate synthase beta subunit and related oxidoreductases which transfer electrons from NADPH to an acceptor protein or protein domain	-0.374482	-1.31989		METABOLISM	●
PFLU4008	putative LuxR family regulatory protein - adjacent to ViscA (swarming regulator?)	-0.206902	-1.07646		POORLY CHARACTERIZED	●
PFLU4956	hypothetical protein	-0.149638	-1.27585		POORLY CHARACTERIZED	●
PFLU5112	hypothetical protein - protease inhibitor?	-0.0928133	-1.17192		POORLY CHARACTERIZED	●
PFLU5368	putative transporter-like membrane protein	-0.061839	-1.07033		METABOLISM	●
PFLU6070	Gene: oadA; pyruvate carboxylase subunit B; Note: catalyzes the formation of oxaloacetate from pyruvate	-0.954463	-1.06049		METABOLISM	●
Upregulated in ΔrimBK and by glutamation
PFLU4650	hypothetical membrane protein	1.16111	1.00447		POORLY CHARACTERIZED	●
PFLU0533	Gene: rpsF; 30S ribosomal protein S6; Note: binds cooperatively with S18 to the S15-16S complex, allowing platform assembly to continue with S11 and S21	0.90754	1.74342	1.27929	INFORMATION STORAGE AND PROCESSING	●
PFLU0535	hypothetical protein	0.565614	1.56896	1.0089	POORLY CHARACTERIZED	●
PFLU0536	Gene: rplI; 50S ribosomal protein L9; Note: in Escherichia coli this protein is wrapped around the base of the L1 stalk	0.720682	1.57171	1.14361	INFORMATION STORAGE AND PROCESSING	●
PFLU0716	Gene: rscS; putative type III secretion membrane protein - early stage assembly	0.295544	1.47681		CELLULAR PROCESSES AND SIGNALING	●
PFLU1022	putative ferric siderophore receptor	0.805519	1.01653		METABOLISM	●
PFLU2604	hypothetical protein - Acyl-CoA N-acyltransferase	0.608838	1.15266		POORLY CHARACTERIZED	●
PFLU3146	metalloprotease - exported protease with neighbouring inhibitor	0.359271		1.04348	POORLY CHARACTERIZED	●
PFLU3661	Group 4 capsule polysaccharide formation lipoprotein GfcB	0.107393	1.02144		POORLY CHARACTERIZED	●
PFLU3678	putative protein-tyrosine phosphatase	0.153833	1.32165		CELLULAR PROCESSES AND SIGNALING	●
PFLU4218	hypothetical protein	0.331321	1.1409		POORLY CHARACTERIZED	●
PFLU5710	hypothetical protein	0.991214	1.45585		POORLY CHARACTERIZED	●
PFLU5866	hypothetical protein	0.55475	1.49439	1.4675	POORLY CHARACTERIZED	●
Class III genes
Gene	Predicted function	log2 DrimBK/SBW25	log2 DrimBK rpsF4glu/ΔrimBK	log2 DrimBK rpsF10glu/ΔrimBK	COG designation	Colour code
Downregulated in ΔrimBK, upregulated by glutamation
PFLU0648	Pilus assembly, Flp-type CpaB	-1.34421	1.01801		CELLULAR PROCESSES AND SIGNALING	●
PFLU0818	Small peptide adjacent to dpp dipeptide transport operon	-1.36137	1.06445		POORLY CHARACTERIZED	●
PFLU1025	Gene: hmgA; homogentisate 1,2-dioxygenase; Note: An oxygenase that acts to open the ring of homogentisate formingmaleylacetoacetate as part of the catabolism of L-tyrosine and L-phenylalanine	-5.48663	1.81778		METABOLISM	●
PFLU1026	putative fumarylacetoacetase	-5.14691	1.81433		METABOLISM	●
PFLU1027	putative maleylacetoacetate isomerase	-4.69555	1.62664		CELLULAR PROCESSES AND SIGNALING	●
PFLU1206	hypothetical protein	-1.48944	1.20762		POORLY CHARACTERIZED	●
PFLU1384	putative anthranilate synthase component I	-1.16581	1.47241		METABOLISM	●
PFLU1669	putative competence protein, downstream of WbpM	-2.01077	1.485		INFORMATION STORAGE AND PROCESSING	●
PFLU1775	putative oxidoreductase	-1.06852	2.24835		METABOLISM	●
PFLU2696	FapF - amyloid fibril exporter (early stage biofilm, like curli)	-1.12281	1.5162		POORLY CHARACTERIZED	●
PFLU2881	hypothetical protein - Phage protein	-2.53992	1.37839	1.81379	POORLY CHARACTERIZED	●
PFLU3014	hypothetical protein	-1.63887	1.36246		POORLY CHARACTERIZED	●
PFLU3374	N-acetylglucosaminylphosphatidylinositol deacetylase	-1.04612	1.46975		POORLY CHARACTERIZED	●
PFLU3389	hypothetical protein - secreted extracellular?	-1.26132	1.21133		POORLY CHARACTERIZED	●
PFLU3530	putative fatty acid transporter membrane protein	-1.24229	1.01065		METABOLISM	●
PFLU3902	putative fimbriae-assembly chaperone	-1.54114	1.07827		CELLULAR PROCESSES AND SIGNALING	●
PFLU3903	type I pilus protein CsuB - early stage surface attachment	-2.07224	1.21195		POORLY CHARACTERIZED	●
PFLU3904	type I pilus protein CsuA/B	-1.881	1.1491		POORLY CHARACTERIZED	●
PFLU3935	putative lipoprotein	-1.64987	1.61319		POORLY CHARACTERIZED	●
PFLU4294	putative proton glutamate symport protein	-2.05745	1.19417		METABOLISM	●
PFLU4374	Hypothetical protein - upstream of membrane transporter protein	-1.05184	1.18992		POORLY CHARACTERIZED	●
PFLU4476	Hypothetical protein - upstream of fatty-acid transporter protein	-1.26746	1.30861		POORLY CHARACTERIZED	●
PFLU4611	uroporphyrin-III C-methyltransferase; Note: catalyzes 2 sequential methylations, the formation of precorrin-1 and S-adenosyl-L-homocysteine from S-adenosyl-L-methionine and uroporphyrin III, and the formation of precorrin-2 and S-adenosyl-L-homocysteine from S-adenosyl-L-methionine and precorrin-1	-1.62951	1.72789		METABOLISM	●
PFLU4947	PilZ domain protein	-1.33161	1.19926		POORLY CHARACTERIZED	●
PFLU0570	hypothetical protein - EamA type transporter	-0.784623	1.29171		POORLY CHARACTERIZED	●
PFLU0775	hypothetical protein - PilX N-terminal	-0.29903	1.17524		POORLY CHARACTERIZED	●
PFLU1385	Gene: trpG; anthranilate synthase component II - Phenylalanine, tyrosine and tryptophan biosynthesis	-0.886168	1.43068		METABOLISM	●
PFLU1386	putative LuxR family regulatory protein	-0.590749	1.53397		INFORMATION STORAGE AND PROCESSING	●
PFLU1484	hypothetical protein	-0.505446	1.21866	1.00439	POORLY CHARACTERIZED	●
PFLU1769	MFS transporter-like membrane protein - Phenylalanine, tyrosine and tryptophan biosynthesis	-0.695698	1.20716		POORLY CHARACTERIZED	●
PFLU1770	putative chorismate mutase	-0.877184	1.63742		METABOLISM	●
PFLU1771	putative p-aminobenzoic acid synthase	-0.913066	2.00111		METABOLISM	●
PFLU1772	putative chorismate mutase/prephenate dehydrogenase	-0.733435	2.17961		METABOLISM	●
PFLU1773	hypothetical protein	-0.982608	2.12184		METABOLISM	●
PFLU1774	putative methyltransferase	-0.995116	2.05521		INFORMATION STORAGE AND PROCESSING	●
PFLU1804	hypothetical protein - stress response?	-0.755423	1.03376		POORLY CHARACTERIZED	●
PFLU2197	putative acetyltransferase - amino acid metabolism	-0.696044	1.06151		POORLY CHARACTERIZED	●
PFLU2239	putative transferase/cystathione beta-lyase - operon with an ABC exporter	-0.299294	1.06524		METABOLISM	●
PFLU2842	hypothetical protein - Bacteriophage F116	-0.692452	1.55581		POORLY CHARACTERIZED	●
PFLU2865	hypothetical protein - Phage like?	-0.820891	1.05646		POORLY CHARACTERIZED	●
PFLU2871	hypothetical protein - Phage like?	-0.202339	1.00335		POORLY CHARACTERIZED	●
PFLU2908	hypothetical protein	-0.275037	1.03086		POORLY CHARACTERIZED	●
PFLU3129	CheY like response regulator in operon with his kinase and EAL domain protein. Plant upregulated.	-0.859188	1.33154		CELLULAR PROCESSES AND SIGNALING	●
PFLU3229	putative secreted pectate lyase	-0.940653	1.59673		METABOLISM	●
PFLU3232	general secretion pathway protein D/Q	-0.0692755	1.02115		CELLULAR PROCESSES AND SIGNALING	●
PFLU3236	general secretion pathway protein G/T	-0.578503	1.05535		CELLULAR PROCESSES AND SIGNALING	●
PFLU3393	hypothetical protein	-0.812939	1.01353		POORLY CHARACTERIZED	●
PFLU3543	putative protein phosphatase - Type VI secretion system	-0.872686	1.28574		CELLULAR PROCESSES AND SIGNALING	●
PFLU3583	putative inner membrane component of binding-protein-dependent amino acid transport system	-0.738241	1.41052		METABOLISM	●
PFLU3605	LexA repressor; Note: Represses a number of genes involved in the response to DNA damage	-0.897542	1.15432		INFORMATION STORAGE AND PROCESSING	●
PFLU3655	CheY-like, in 3 gene operon containing transcriptional regulator and EAL proteins. Downstream of an EPS biosynthesis gene	-0.50727	1.28395		CELLULAR PROCESSES AND SIGNALING	●
PFLU3665	GDP-mannose mannosyl hydrolase - LPS biosynthesis pathway	-0.379249	1.122		METABOLISM	●
PFLU3668	putative GDP-mannose 4,6-dehydratase - LPS biosynthesis pathway	-0.268745	1.51194		CELLULAR PROCESSES AND SIGNALING	●
PFLU3695	putative biopolymer transport protein in phytase secretory operon (is a secreted enzyme which hydrolyses phytate to release inorganic phosphate)	-0.0625738	1.03174		CELLULAR PROCESSES AND SIGNALING	●
PFLU3742	putative integral membrane protein	-0.305629	1.0876		POORLY CHARACTERIZED	●
PFLU3820	bifunctional NADH:ubiquinone oxidoreductase subunit C/D; Note: NuoCD; NDH-1 shuttles electrons from NADH, via FMN and iron-sulfur (Fe-S) centers, to quinones in the respiratory chain; subunits NuoCD, E, F, and G constitute the peripheral sector of the complex; in Escherichia coli this gene encodes a fusion protein of NuoC and NuoD that are found separate in other organisms	-0.373744	1.0262		METABOLISM	●
PFLU3822	NADH dehydrogenase I subunit F; Note: shuttles electrons from NADH, via FMN and iron-sulfur (Fe-S) centers, to quinones in the respiratory chain; NuoF is part of the soluble NADH dehydrogenase fragment, which represents the electron input part of NADH dehydrogenase	-0.556621	1.07027		METABOLISM	●
PFLU3823	NADH dehydrogenase subunit G; Note: Catalyzes the transfer of electrons from NADH to quinone	-0.596141	1.10434		METABOLISM	●
PFLU3825	NADH dehydrogenase subunit I; Note: Catalyzes the transfer of electrons from NADH to quinone	-0.735932	1.14821		METABOLISM	●
PFLU3826	NADH dehydrogenase subunit J; Note: Catalyzes the transfer of electrons from NADH to quinone	-0.811558	1.36598		METABOLISM	●
PFLU3828	NADH dehydrogenase subunit L; Note: Catalyzes the transfer of electrons from NADH to ubiquinone	-0.683786	1.13928		METABOLISM	●
PFLU4017	amino acid ABC transporter permease	-0.474474	1.61372		METABOLISM	●
PFLU4255	hypothetical protein - transposase	-0.789679	1.10637		INFORMATION STORAGE AND PROCESSING	●
PFLU4278	hypothetical protein - hydrolase	-0.375894	1.01537		POORLY CHARACTERIZED	●
PFLU4433	anti sigma factor antagonist in flagellar operon. Similar to biofilm/swarming regulator HsbA	-0.82608	1.09098		CELLULAR PROCESSES AND SIGNALING	●
PFLU5700	hypothetical protein	-0.450745	1.16002		POORLY CHARACTERIZED	●
PFLU6060	Regulatory protein - AraC like, in operon downstream of Asparaginase/glutaminase-like enzyme.	-0.129793	1.12951		INFORMATION STORAGE AND PROCESSING	●
PFLU0103	putative anion transporter, permease	-2.81081		1.43702	METABOLISM	●
PFLU2760	hypothetical protein	-1.83397		1.00179	POORLY CHARACTERIZED	●
PFLU2952	DNA damage-inducible protein DinB - SOS response	-2.44015		1.17103	POORLY CHARACTERIZED	●
PFLU3131	putative cation transporter-like protein	-2.95972		1.05444	METABOLISM	●
PFLU3421	putative branched-chain amino acid transporter permease	-1.60661		1.11533	METABOLISM	●
PFLU3699	GGDEF domain signaling protein - Degenerate, conserved I site	-1.42628		1.05596	CELLULAR PROCESSES AND SIGNALING	●
PFLU3705	hypothetical protein - Two domain protein, galactose-binding domain-like	-1.36565		1.07294	POORLY CHARACTERIZED	●
PFLU3709	putative transcriptional regulator	-1.72791		1.62631	POORLY CHARACTERIZED	●
PFLU4175	hypothetical protein	-1.33574		1.61361	POORLY CHARACTERIZED	●
PFLU4555	putative cytochrome C oxidase subunit	-1.2219		1.21308	POORLY CHARACTERIZED	●
PFLU5785	AB hydrolase 4 family	-1.47148		1.39206	POORLY CHARACTERIZED	●
PFLU0158	hypothetical protein	-0.454202		1.02069	POORLY CHARACTERIZED	●
PFLU2222	putative ABC transporter membrane protein	-0.90468		1.1567	METABOLISM	●
PFLU4749	L-allo-threonine aldolase	-0.174904		1.02823	METABOLISM	●
PFLU5635	putative ABC transporter membrane protein	-0.331377		1.0777	METABOLISM	●
Upregulated in ΔrimBK, downregulated by glutamation
PFLU0263	EAL domain-containing protein (rimA)	2.25917	-2.33273	-2.69463	CELLULAR PROCESSES AND SIGNALING	●
PFLU1128	putative aminotransferase	1.38294	-1.84103		METABOLISM	●
PFLU2545	Gene: fpvA; ferripyoverdine receptor	1.15099	-1.23322		METABOLISM	●
PFLU3434	putative cationic amino acid transport protein	1.20908	-1.03458	-1.25867	POORLY CHARACTERIZED	●
PFLU5820	Gene: nudH; dinucleoside polyphosphate hydrolase; Note: hydrolyzes diadenosine polyphosphate	1.74931	-1.59698	-1.74475	INFORMATION STORAGE AND PROCESSING	●
PFLU5862	Gene: argA; N-acetylglutamate synthase; Note: catalyzes the formation of N-acetyl-L-glutamate from L-glutamate and acetyl-CoA in arginine biosynthesis	1.0269	-1.05783		METABOLISM	●
PFLU0473	putative TonB-dependent exported protein	0.890923	-1.15059		METABOLISM	●
PFLU0675	beta alanine--pyruvate transaminase; Note: catalyzes the formation of pyruvate and beta-alanine from L-alanine and 3-oxopropanoate	0.0120202	-1.2226		METABOLISM	●
PFLU0909	hypothetical protein	0.43812	-1.14162		POORLY CHARACTERIZED	●
PFLU1086	Gcd: PQQ-dependent membrane bound glucose dehydrogenase	0.265856	-1.2351		METABOLISM	●
PFLU1089	putative iron utilisation protein - divergent from fimbrial adhesin operon	0.436547	-1.41843		METABOLISM	●
PFLU1129	putative lipase - possibly amino-acid/LPS synthetic?	0.95297	-1.14214		METABOLISM	●
PFLU1341	hypothetical protein in putative regulatory operon. Immediately downstream of branched chain amino-acid transporter	0.451254	-1.4373		POORLY CHARACTERIZED	●
PFLU2204	putative alcohol dehydrogenase	0.0676932	-1.0349		POORLY CHARACTERIZED	●
PFLU2544	Gene: pvdJ; peptide synthase; Note: catalyzes the specific recognition and activation of amino acids during peptide synthesis	0.340422	-1.68753		METABOLISM	●
PFLU2610	hypothetical protein - in operon with heavy metal resistance and sigma facter proteins	0.0589239	-1.05181		POORLY CHARACTERIZED	●
PFLU2783	ribonucleotide-diphosphate reductase subunit beta; Note: Catalyzes the rate-limiting step in dNTP synthesis	0.0767403	-1.15123		METABOLISM	●
PFLU4378	diaminobutyrate--2-oxoglutarate aminotransferase; Note: catalyzes the reversible formation of diaminobutyrate and 2-oxoglutarate from glutamate and L-aspartic beta-semialdehyde	0.343931	-1.07506		METABOLISM	●
PFLU5725	hypothetical protein - YceI lipid binding?	0.354532	-1.00999		POORLY CHARACTERIZED	●
PFLU2004	hypothetical protein	0.424442		-1.01148	POORLY CHARACTERIZED	●
